# Supplementary material for: Emergence of Within-Host SARS-CoV-2 Recombinant Genome After Coinfection by Gamma and Delta Variants: A Case Report
Source: Front Public Health. 2022 Feb 22;10:849978. doi: 10.3389/fpubh.2022.849978 (PMC8902039; doi:10.3389/fpubh.2022.849978)
Supplement: Supplementary file 1 [file Table_1.xlsx]

## Sheet: Table_S1
Gene	Position	REF	ALT	AA_Change	Effect	AF	Depth	Gamma	Delta	Mutation Signature	Recombination window
	210	G	T			0.0886	1646	G	T	Delta
	241	C	T			0.9951	1670	T	T	Delta/Gamma
ORF1ab	733	T	C	p.D156D	synonymous_variant	0.8823	1727	C	T	Gamma
ORF1ab	878	C	T	p.L205L	synonymous_variant	0.8818	2232	T	C
ORF1ab	2749	C	T	p.D828D	synonymous_variant	0.8234	2790	T	C
ORF1ab	3037	C	T	p.F924F	synonymous_variant	0.9973	2643	T	T	Delta/Gamma
ORF1ab	3536	A	G	p.I1091V	missense_variant	0.9398	955	A	G	Delta
ORF1ab	3828	C	T	p.S1188L	missense_variant	0.6860	793	T	C	Gamma
ORF1ab	4181	G	T	p.A1306S	missense_variant	0.1448	4135	G	T	Delta
ORF1ab	4917	T	C	p.I1551T	missense_variant	0.8452	2130	C	T
ORF1ab	5648	A	C	p.K1795Q	missense_variant	0.8729	1810	C	A	Gamma
ORF1ab	6319	A	G	p.P2018P	synonymous_variant	0.8258	3611	G	A	Gamma
ORF1ab	6402	C	T	p.P2046L	missense_variant	0.1586	3585	C	T	Delta
ORF1ab	6548	C	T	p.L2095L	synonymous_variant	0.8301	1326	T	C
ORF1ab	6613	A	G	p.V2116V	synonymous_variant	0.8309	2369	G	A	Gamma
ORF1ab	7022	T	C	p.L2253L	synonymous_variant	0.8315	1533	C	T
ORF1ab	7124	C	T	p.P2287S	missense_variant	0.1448	2156	T	C	Delta
ORF1ab	8017	G	T	p.A2584A	synonymous_variant	0.8651	1352	T	G
ORF1ab	8986	C	T	p.D2907D	synonymous_variant	0.1304	2074	C	T	Delta
ORF1ab	8994	C	T	p.T2910I	missense_variant	0.1360	2201
ORF1ab	9053	G	T	p.V2930L	missense_variant	0.1478	2761	G	T	Delta
ORF1ab	10029	C	T	p.T3255I	missense_variant	0.1758	2032	C	T	Delta
ORF1ab	11201	A	G	p.T3646A	missense_variant	0.1703	3091	A	G	Delta
ORF1ab	11287	GTCTGGTTTT	G		Indel	0.7422	2333			Gamma
ORF1ab	11332	A	G	p.V3689V	synonymous_variant	0.1751	2005	A	G	Delta
ORF1ab	12778	C	T	p.Y4171Y	synonymous_variant	0.8126	2006	T	C	Gamma
ORF1ab	13105	C	T	p.Y4280Y	synonymous_variant	0.8259	4821	T	C
ORF1ab	13216	T	C	p.D4317D	synonymous_variant	0.1544	6163	T	C	Delta
ORF1ab	13860	C	T	p.D4532D	synonymous_variant	0.8536	3157	T	C	Gamma
ORF1ab	14408	C	T	p.P4715L	missense_variant	0.9966	2450	T	T	Delta/Gamma
ORF1ab	15240	C	T	p.N4992N	synonymous_variant	0.1705	1331	C	T	Delta
ORF1ab	15451	G	A	p.G5063S	missense_variant	0.1676	2163	G	A	Delta
ORF1ab	16466	C	T	p.P5401L	missense_variant	0.1717	1545	C	T	Delta
ORF1ab	17259	G	T	p.E5665D	missense_variant	0.8415	2998	T	G	Gamma
ORF1ab	19220	C	T	p.A6319V	missense_variant	0.1787	1207	C	T	Delta
S	21614	C	T	p.L18F	missense_variant	0.8151	1397	T	C	Gamma	I
S	21618	C	G	p.T19R	missense_variant	0.1857	1345	C	G	Delta	I
S	21621	C	A	p.T20N	missense_variant	0.8120	1319	A	C	Gamma	I
S	21638	C	T	p.P26S	missense_variant	0.8216	1148	T	C	Gamma	I
S	21974	G	T	p.D138Y	missense_variant	0.9079	882	T	G	Gamma
S	22028	GAGTTCA	G		Indel	0.1934	568			Delta
S	22132	G	T	p.R190S	missense_variant	0.7658	1377	T	G	Gamma
S	22812	A	C	p.K417T	missense_variant	0.6986	883	C	A	Gamma
S	22917	T	G	p.L452R	missense_variant	0.1909	1213	T	G	Delta	II
S	22995	C	A	p.T478K	missense_variant	0.2197	1503	C	A	Delta	II
S	23012	G	A	p.E484K	missense_variant	0.7699	1480	A	G	Gamma	II
S	23063	A	T	p.N501Y	missense_variant	0.7636	1542	T	A	Gamma	II
S	23403	A	G	p.D614G	missense_variant	0.9972	2126	G	G	Delta/Gamma
S	23525	C	T	p.H655Y	missense_variant	0.8221	1673	T	C	Gamma	III
S	23604	C	G	p.P681R	missense_variant	0.1740	2595	C	G	Delta	III
S	24410	G	A	p.D950N	missense_variant	0.1073	1137	G	A	Delta
S	24642	C	T	p.T1027I	missense_variant	0.9150	1902	T	C	Gamma
S	25088	G	T	p.V1176F	missense_variant	0.8395	1732	T	G	Gamma
ORF3a	25469	C	T	p.S26L	missense_variant	0.1270	1924	C	T	Delta
ORF3a	26149	T	C	p.S253P	missense_variant	0.8765	2407	C	T	Gamma
M	26767	T	C	p.I82T	missense_variant	0.1218	2558	T	C	Delta
ORF6	27281	G	T	p.W27L	missense_variant	0.1804	2793	G	T	Delta
ORF7a	27638	T	C	p.V82A	missense_variant	0.1513	941	T	C	Delta
ORF7a	27752	C	T	p.T120I	missense_variant	0.1705	972	C	T	Delta
ORF7b	27874	C	T	p.T40I	missense_variant	0.7002	1283	C	T	Delta
ORF8	28167	G	A	p.E92K	missense_variant	0.8685	1127	A	G	Gamma
N	28461	A	G	p.D63G	missense_variant	0.1094	1260	A	G	Delta	IV
N	28512	C	G	p.P80R	missense_variant	0.8644	2372	G	C	Gamma	IV
N	28877	A	T	p.S202C	missense_variant	0.7026	1536	T	A	Gamma	V
N	28878	G	C	p.S202T	missense_variant	0.6999	1554	C	G	Gamma	V
N	28881	G	A	p.R203K	missense_variant	0.7036	1562	A	T	B.1.1	V
N	28881	G	T	p.R203M	missense_variant	0.2939	1562	G	T	Delta	V
N	28882	G	A	p.R203R	synonymous_variant	0.7009	1562	A	G	B.1.1	V
N	28883	G	C	p.G204R	missense_variant	0.7035	1559	C	G	Gamma	V
N	28916	G	T	p.G215C	missense_variant	0.1622	1482	G	T	Delta	V
N	29402	G	T	p.D377Y	missense_variant	0.1064	1345	G	T	Delta
	29742	G	T			0.3962	1698	G	T	Delta
	29834	T	A			0.5687	553	A	T
